# Supplementary material for: Modeling evolution of spatially distributed bacterial communities: a simulation with the haploid evolutionary constructor
Source: BMC Evol Biol. 2015 Feb 2;15(Suppl 1):S3. doi: 10.1186/1471-2148-15-S1-S3 (PMC4331802; doi:10.1186/1471-2148-15-S1-S3)
Supplement: Additional file 1 — Archive containing the supplementary figures. 7-Zip archive containing the supplementary figures S1-S14. [file 1471-2148-15-S1-S3-S1.zip]

Archive with 14 entries (14 files):
- Figure S10.pptx
- Figure S11.pptx
- Figure S12.pptx
- Figure S13.pptx
- Figure S14.pptx
- Figure S1.pptx
- Figure S2.pptx
- Figure S3.pptx
- Figure S4.pptx
- Figure S5.pptx
- Figure S6.pptx
- Figure S7.pptx
- Figure S8.pptx
- Figure S9.pptx
